# Supplementary material for: REV-ERBα Participates in Circadian SREBP Signaling and Bile Acid Homeostasis
Source: PLoS Biol. 2009 Sep 1;7(9):e1000181. doi: 10.1371/journal.pbio.1000181 (PMC2726950; doi:10.1371/journal.pbio.1000181)
Supplement: Table S1 — Genes up-regulated in Rev-KO mice. (0.03 MB XLS) [file pbio.1000181.s012.xls]

## Sheet: Feuil1
Supplemental Table 1
Genes that are found up-regulated in Rev-erba knock-out mice
Gene ID (Affymetrix)	Gene Name	Gene Description	FC	Verify FC
1422643_at	Moxd1	monooxygenase, DBH-like 1	24.8126
1450725_s_at	Car14	carbonic anhydrase 14	5.0434	Nb
1425099_a_at	Arntl	aryl hydrocarbon receptor nuclear translocator-like	4.89754	10
1428022_at	Lcn13	lipocalin 13	4.53063
1424638_at	Cdkn1a	cyclin-dependent kinase inhibitor 1A (P21)	4.24248	15
1456174_x_at	Ndrg1	N-myc downstream regulated gene 1	4.02772	3.4
1423447_at	Clpx	caseinolytic peptidase X (E.coli)	3.93707	7.9
1417980_a_at	Insig2	insulin induced gene 2	3.70252	9.8
1417982_at	Insig2	insulin induced gene 2	3.52812	9.8
1427347_s_at	Tubb2	tubulin, beta 2 /// RIKEN cDNA 2410129E14 gene /// similar to TUBULIN BETA CHAIN (T BETA-15)	3.47941
1415904_at	Lpl	lipoprotein lipase	3.47254	6.45
1417981_at	Insig2	insulin induced gene 2	3.39191	9.8
1425150_at	1425150_at	RIKEN cDNA C730036D15 gene	3.322
1420760_s_at	Ndrl	N-myc downstream regulated-like	3.2855
1450976_at	Ndrg1	N-myc downstream regulated gene 1	3.24396	3.4
1420722_at	Elovl3	elongation of very long chain fatty acids (FEN1/Elo2, SUR4/Elo3, yeast)-like 3	3.09867	Nb
1416049_at	Gldc	glycine decarboxylase	2.98668	Nb
1423413_at	Ndrg1	N-myc downstream regulated gene 1	2.9851	3.4
1433691_at	Ppp1r3c	protein phosphatase 1, regulatory (inhibitor) subunit 3C	2.79702	2.1
1417066_at	Cabc1	chaperone, ABC1 activity of bc1 complex like (S. pombe)	2.78174	2.8
1421092_at	Serpina12	serine (or cysteine) peptidase inhibitor, clade A (alpha-1 antiproteinase, antitrypsin), member 12	2.78127
1424318_at	1424318_at	RIKEN cDNA 1110067D22 gene	2.73462	2.8
1444128_at	Arhgap26	Rho GTPase activating protein 26 (Arhgap26), mRNA	2.7221
1426215_at	Ddc	dopa decarboxylase	2.60232
1419582_at	Cyp2c55	cytochrome P450, family 2, subfamily c, polypeptide 55	2.47397	2
1417028_a_at	Trim2	tripartite motif protein 2	2.44716
1428547_at	Nt5e	5' nucleotidase, ecto	2.43483
1418746_at	MGI:1930773	brain protein 17	2.43071
1417029_a_at	Trim2	tripartite motif protein 2	2.38675
1437932_a_at	Cldn1	claudin 1	2.3812
1439342_at	Clpx	ClpX protein	2.3745	7.9
1450264_a_at	Chka	choline kinase alpha	2.34345	2.6
1416022_at	Fabp5	fatty acid binding protein 5, epidermal	2.31793	2.4
1423257_at	Cyp4a14	cytochrome P450, family 4, subfamily a, polypeptide 14	2.31328
1431056_a_at	Lpl	lipoprotein lipase	2.31172	6.5
1459860_x_at	Trim2	tripartite motif protein 2	2.30959
1416411_at	Gstm2	glutathione S-transferase, mu 2	2.30697
1460318_at	Csrp3	cysteine and glycine-rich protein 3	2.30062
1425927_a_at	Atf5	activating transcription factor 5	2.27509	2.2
1425631_at	Ppp1r3c	protein phosphatase 1, regulatory (inhibitor) subunit 3C	2.25027	2.1
1417174_at	Tmem218	RIKEN cDNA 1810021J13 gene, transmembrane protein 218	2.22996
1426663_s_at	Slc45a3	solute carrier family 45, member 3	2.21784
1451313_a_at	1451313_a_at	RIKEN cDNA 1110067D22 gene	2.18166	2.8
1422974_at	Nt5e	5' nucleotidase, ecto	2.13058
1439300_at	Chic1	Cysteine-rich hydrophobic domain 1, mRNA	2.12879
1417185_at	Ly6a	lymphocyte antigen 6 complex, locus A	2.1233
1426664_x_at	Slc45a3	solute carrier family 45, member 3	2.08526
1448551_a_at	Trim2	tripartite motif protein 2	2.07831
1428914_at	1428914_at	RIKEN cDNA 2310014D11 gene	2.06533
1418604_at	Avpr1a	arginine vasopressin receptor 1A	2.04702	1.8
1437089_at	1437089_at	RIKEN cDNA 4833409A17 gene	2.04688
1417027_at	Trim2	tripartite motif protein 2	2.03436
1416021_a_at	Fabp5	fatty acid binding protein 5, epidermal	2.01232	2.4
1420531_at	Hsd3b5	hydroxysteroid dehydrogenase-5, delta<5>-3-beta	2.00798
1440134_at	Cyp4a10	cytochrome P450, family 4, subfamily a, polypeptide 10 /// cDNA sequence BC013476	2.00377
1417896_at	Tjp3	tight junction protein 3	1.9856
1418603_at	Avpr1a	arginine vasopressin receptor 1A	1.96358	1.8
1424937_at	1424937_at	RIKEN cDNA 2310076L09 gene	1.95485
1418932_at	Nfil3	nuclear factor, interleukin 3, regulated	1.94932	3.4
1448080_at	E2f8	E2F transcription factor 8	1.93853	3
1417311_at	Crip2	cysteine rich protein 2	1.9322
1441915_s_at	1441915_s_at	RIKEN cDNA 2310076L09 gene	1.93028
1432181_s_at	Ecgf1	endothelial cell growth factor 1 (platelet-derived)	1.92535
1425185_at	1425185_at	RIKEN cDNA 5830417C01 gene	1.91495
1440522_at	B930075F07	hypothetical protein B930075F07	1.91042
1451204_at	Scara5	scavenger receptor class A, member 5 (putative)	1.906
1416762_at	S100a10	S100 calcium binding protein A10 (calpactin)	1.89403
1423693_at	Ela1	elastase 1, pancreatic	1.892
1423269_a_at	Nedd4l	neural precursor cell expressed, developmentally down-regulated gene 4-like	1.8879
1451450_at	1451450_at	RIKEN cDNA 2010011I20 gene	1.87242
1450014_at	Cldn1	claudin 1	1.82213
1456074_at	Sdr9c7,Sdro	Sdr9c7 4short chain dehydrogenase/reductase family 9C, member 7	1.80759
1449047_at	Hacl1	Hacl1 2-hydroxyacyl-CoA lyase 1, RIKEN cDNA 1600020H07 gene,	1.80475
1451621_at	1451621_at	RIKEN cDNA 5830417C01 gene	1.78291
1417761_at	Apoa4	apolipoprotein A-IV	1.77532	2.6
1436504_x_at	Apoa4	apolipoprotein A-IV	1.76735	2.6
1417880_at	G6pc	glucose-6-phosphatase, catalytic	1.75946	1.2
1425623_a_at	Cbs	cystathionine beta-synthase	1.75805
1421321_a_at	Net1	neuroepithelial cell transforming gene 1	1.75165
1425869_a_at	Psen2	presenilin 2	1.71711
1419072_at	Gstm7	glutathione S-transferase, mu 7	1.71023
1415802_at	Slc16a1	solute carrier family 16 (monocarboxylic acid transporters), member 1	1.6953
1427480_at	Leap2	liver-expressed antimicrobial peptide 2	1.67933
1452035_at	Col4a1	procollagen, type IV, alpha 1	1.60215
1460346_at	Arsa	arylsulfatase A	1.59911
1418833_at	Agxt	alanine-glyoxylate aminotransferase	1.58677
1420928_at	St6gal1	beta galactoside alpha 2,6 sialyltransferase 1	1.56664
1416750_at	Oprs1	opioid receptor, sigma 1	1.56469
1425742_a_at	Tsc22d1	TSC22 domain family, member 1	1.54631
1417496_at	Cp	ceruloplasmin	1.54082
1436342_a_at	Ubxn1	DNA segment, Chr 19, ERATO Doi 721, expressed, Ubxn1 UBX domain protein 1	1.5335
1436999_at	AL024069	expressed sequence AL024069	1.52697
1425281_a_at	Tsc22d3	TSC22 domain family 3	1.51843
1422072_a_at	Gstm6	glutathione S-transferase, mu 6	1.51583
1451956_a_at	Oprs1	opioid receptor, sigma 1	1.51423
1423462_at	Map3k7ip2	mitogen-activated protein kinase kinase kinase 7 interacting protein 2	1.51144
1420673_a_at	Acox2	acyl-Coenzyme A oxidase 2, branched chain	1.50503
