# Supplementary material for: REV-ERBα Participates in Circadian SREBP Signaling and Bile Acid Homeostasis
Source: PLoS Biol. 2009 Sep 1;7(9):e1000181. doi: 10.1371/journal.pbio.1000181 (PMC2726950; doi:10.1371/journal.pbio.1000181)
Supplement: Table S2 — Genes down-regulated in Rev-KO mice. In Table S1 and S2 the fold changes (FC) are the average ratios between transcript accumulation levels (Rev-KO/WT) of all nine comparisons (see experimental procedures for the analysis of Affymetrix microarray data). The estimated fold changes were verified by Northern blot (Nb) or quantitative RT-PCR experiments. The minus signs in Table S2 indicate that these transcripts accumulated to lower levels in Rev-KO mice than in WT mice. (0.03 MB XLS) [file pbio.1000181.s013.xls]

## Sheet: Feuil1
Supplemental Table 2
Genes that are found down-regulated in Rev-erba knock-out mice
Gene ID (Affymetrix)	Gene Name	Gene Description	FC	Verify FC
1426464_at	Nr1d1	nuclear receptor subfamily 1, group D, member 1	-14.7271	-∞
1419528_at	Sult2a2	sulfotransferase family 2A, dehydroepiandrosterone (DHEA)-preferring, member 2	-6.17222
1421741_at	Cyp3a16	cytochrome P450, family 3, subfamily a, polypeptide 16	-5.98611	-21.5
1443147_at	1443147_at	Transcribed locus	-3.95616
1417904_at	Dclre1a	DNA cross-link repair 1A, PSO2 homolog (S. cerevisiae)	-2.73545
1450839_at	D0H4S114	DNA segment, human D4S114	-2.67728
1451452_a_at	Rgs16	regulator of G-protein signaling 16	-2.57517
1426037_a_at	Rgs16	regulator of G-protein signaling 16	-2.54216
1429639_at	Prei4	Preimplantation protein 4, RIKEN cDNA 2310032D16 gene	-2.51576
1455265_a_at	Rgs16	regulator of G-protein signaling 16	-2.47862
1421040_a_at	Gsta2	glutathione S-transferase, alpha 2 (Yc2)	-2.45241
1417404_at	Elovl6	ELOVL family member 6, elongation of long chain fatty acids (yeast)	-2.40625	-2.5
1421041_s_at	Gsta1	glutathione S-transferase, alpha 1 (Ya) /// glutathione S-transferase, alpha 2 (Yc2)	-2.28307
1417403_at	Elovl6	ELOVL family member 6, elongation of long chain fatty acids (yeast)	-2.26474	-2.5
1420984_at	Pctp	phosphatidylcholine transfer protein	-2.22975	-2.8
1429144_at	Prei4	Preimplantation protein 4, RIKEN cDNA 2310032D16 gene	-2.20314
1460258_at	Lect1	leukocyte cell derived chemotaxin 1	-2.1719
1436736_x_at	D0H4S114	DNA segment, human D4S114	-2.16456
1451416_a_at	Tgm1	transglutaminase 1, K polypeptide	-2.15254
1422925_s_at	Acot3	acyl-CoA thioesterase 3	-2.14158	-5
1420983_at	Pctp	phosphatidylcholine transfer protein	-2.08227	-2.8
1422648_at	Slc7a2	solute carrier family 7 (cationic amino acid transporter, y+ system), member 2	-2.04531
1419430_at	Cyp26a1	cytochrome P450, family 26, subfamily a, polypeptide 1	-2.03468	-3
1423978_at	Sbk1	SH3-binding kinase 1	-2.01432	-1.9
1445641_at	1445641_at		-1.95263
1450703_at	Slc7a2	Solute carrier family 7 (cationic amino acid transporter, y+ system), member 2	-1.94163
1416368_at	Gsta4	glutathione S-transferase, alpha 4	-1.9354
1421907_at	Pparbp	peroxisome proliferator activated receptor binding protein	-1.93226
1454617_at	Arrdc3	arrestin domain containing 3	-1.93083
1455320_at	Nampt/Pbef1	expressed sequence AI480535, Nampt/Pbef1	-1.91629
1417190_at	Nampt/Pbef1	pre-B-cell colony-enhancing factor 1, Nampt nicotinamide phosphoribosyltransferase	-1.8377
1419024_at	Ptp4a1	protein tyrosine phosphatase 4a1	-1.82067	-1.9
1455454_at	Akr1c19	aldo-keto reductase family 1, member C19	-1.80989
1436555_at	Slc7a2	Solute carrier family 7 (cationic amino acid transporter, y+ system), member 2	-1.78238
1448092_x_at	Serpina4-ps1	serine (or cysteine) peptidase inhibitor, clade A, member 4, pseudogene 1	-1.77631
1443838_x_at	Fads2	fatty acid desaturase 2	-1.77011	-2.2
1448607_at	Nampt/Pbef1	pre-B-cell colony-enhancing factor 1, Nampt nicotinamide phosphoribosyltransferase	-1.76868
1423828_at	Fasn	fatty acid synthase	-1.75893	-2.6
1448506_at	Serpina6	serine (or cysteine) peptidase inhibitor, clade A, member 6	-1.74515	-2
1448902_at	Ttc23	tetratricopeptide repeat domain 23	-1.71693
1449322_at	Ptp4a1	protein tyrosine phosphatase 4a1	-1.71616	-1.9
1423797_at	Aacs	acetoacetyl-CoA synthetase	-1.71157	-2.5
1434418_at	Lass6	longevity assurance homolog 6 (S. cerevisiae)	-1.69247
1426008_a_at	Slc7a2	solute carrier family 7 (cationic amino acid transporter, y+ system), member 2	-1.69187
1417750_a_at	Slc25a37	solute carrier family 25, member 37	-1.69085
1455961_at	Mme	Membrane metallo endopeptidase, mRNA (cDNA clone MGC:31469 IMAGE:4483558)	-1.6878
1419318_at	Saa4	serum amyloid A 4	-1.66393
1435370_a_at	Ces3	carboxylesterase 3	-1.66091	-1.6
1448451_at	Ak2	adenylate kinase 2	-1.65307
1419319_at	Saa4	serum amyloid A 4	-1.65154
1438116_x_at	Slc9a3r1	solute carrier family 9 (sodium/hydrogen exchanger), isoform 3 regulator 1	-1.64948
1449081_at	Ces3	carboxylesterase 3	-1.64642	-1.6
1448450_at	Ak2	adenylate kinase 2	-1.64631
1455002_at	Ptp4a1	protein tyrosine phosphatase 4a1	-1.64522	-1.9
1435371_x_at	Ces3	carboxylesterase 3	-1.63655	-1.6
1422076_at	Acot4	acyl-CoA thioesterase 4	-1.63092
1434188_at	Slc16a12	solute carrier family 16 (monocarboxylic acid transporters), member 12	-1.61945
1452837_at	Lpin2	lipin 2	-1.60447
1416840_at	Mid1ip1	Mid1 interacting protein 1 (gastrulation specific G12-like (zebrafish))	-1.60144
1422100_at	Cyp7a1	cytochrome P450, family 7, subfamily a, polypeptide 1	-1.59871	-1.9
1428739_at	Enho	RIKEN cDNA 2310040A07 gene, Enho energy homeostasis associated	-1.59591
1425518_at	Rapgef4	Rap guanine nucleotide exchange factor (GEF) 4	-1.59345
1454984_at	Lifr	Lifr leukemia inhibitory factor receptor, expressed sequence AW061234	-1.59003
1439189_at	Fnip2	Fnip2 folliculin interacting protein 2, RIKEN cDNA D630023B12 gene	-1.5712
1435007_s_at	AI132487	expressed sequence AI132487	-1.56593
1421830_at	Ak3l1	adenylate kinase 3 alpha-like 1	-1.56261
1449525_at	Fmo3	flavin containing monooxygenase 3	-1.55724
1423256_a_at	Atp6v1g1	ATPase, H+ transporting, V1 subunit G isoform 1	-1.55553
1424367_a_at	Homer2	homer homolog 2 (Drosophila)	-1.55196
1427229_at	Hmgcr	3-hydroxy-3-methylglutaryl-Coenzyme A reductase	-1.54382	-2.6
1421184_a_at	1421184_a_at	RIKEN cDNA 3300001H21 gene / UbiE-YGHL1 fusion protein	-1.54235
1452836_at	Lpin2	lipin 2	-1.53852
1419031_at	Fads2	fatty acid desaturase 2	-1.5346	-2.2
1440899_at	Fmo5	flavin containing monooxygenase 5	-1.5296
1416933_at	Por	P450 (cytochrome) oxidoreductase	-1.5195
1438657_x_at	Ptp4a1	protein tyrosine phosphatase 4a1 /// protein tyrosine phosphatase 4a1-like	-1.51804	-1.9
1418300_a_at	Mknk2	MAP kinase-interacting serine/threonine kinase 2	-1.50541
1426894_s_at	1426894_s_at	RIKEN cDNA C230093N12 gene	-1.50517
1450982_at	Slc9a3r1	solute carrier family 9 (sodium/hydrogen exchanger), isoform 3 regulator 1	-1.50004
1423748_at	Pdk1	pyruvate dehydrogenase kinase, isoenzyme 1	-1.45397
1416632_at	Mod1/Me1	malic enzyme, supernatant	-1.40769	-1.9
