# Supplementary material for: REV-ERBα Participates in Circadian SREBP Signaling and Bile Acid Homeostasis
Source: PLoS Biol. 2009 Sep 1;7(9):e1000181. doi: 10.1371/journal.pbio.1000181 (PMC2726950; doi:10.1371/journal.pbio.1000181)
Supplement: Table S3 — Nucleotide sequences of gene-specific primers used in this study. (0.02 MB XLS) [file pbio.1000181.s014.xls]

## Sheet: Feuil1
Supplemental Table 3
Nucleotide sequences of gene-specific primers used for quantitative real-time PCR
Gene		Forward primer 5'-3'		Reverse primer 5'-3'
Fas		GCTGCGGAAACTTCAGGAAAT		AGAGACGTGTCACTCCTGGACTT
Elovl6		ATGAACAAGCGAGCCAAGTT		CCCAGAATTTGCTGACAGGT
Fads2		GCTCTCAGATCACCGAGGAC		AGGGTAGGAATCCAGCCAGT
Srebp1c		GGAGCCATGGATTGCACATT		GGCCCGGGAAGTCACTGT
Srebp1a		GGCCGAGATGTGCGAACT		TTGTTGATGAGCTGGAGCATGT
Srebp2		GCGTTCTGGAGACCATGGA		ACAAAGTTGCTCTGAAAACAAATCA
Insig1		TCACAGTGACTGAGCTTCAGCA		TCATCTTCATCACACCCAGGAC
Insig2a		CCCTCAATGAATGTACTGAAGGATT		TGTGAAGTGAAGCAGACCAATGT
Insig2b		CCGGGCAGAGCTCAGGAT		GAAGCAGACCAATGTTTCAATGG
Scap		ATTTGCTCACCGTGGAGATGTT		GAAGTCATCCAGGCCACTACTAATG
Ldlr		AGGCTGTGGGCTCCATAGG		TGCGGTCCAGGGTCATCT
Hmgcr		CTTGTGGAATGCCTTGTGATTG		AGCCGAAGCAGCACATGAT
Aacs		CCAGCCTCATCCTGGAGAC		GGATGTCCCGGTACAGGTC
Cyp7a1		AGCAACTAAACAACCTGCCAGTACTA		GTCCGGATATTCAAGGATGCA
E4bp4		CTTTCAGGACTACCAGACATCCAA		GATGCAACTTCCGGCTACCA
Lxra		AGGAGTGTCGACTTCGCAAA		CTCTTCTTGCCGCTTCAGTTT
Lxrb		AAGCAGGTGCCAGGGTTCT		TGCATTCTGTCTCGTGGTTGT
Lipase endothelial		CTTCCAGTGCACAGACTCCA		GGGTGTCCCCACTGTTATTG
Apoa1		ACGTATGGCAGCAAGATGAAC		AGAGCTCCACATCCTCTTTCC
Apoc3		GAGGGATCCTTGCTGCTGG		AGTGCATCCTGGACCGTCTT
Shp		CGATCCTCTTCAACCCAGATG		AGGGCTCCAAGACTTCACACA
Lipoprotein Lipase		AGGGCTCTGCCTGAGTTGTA		AGAAATTTCGAAGGCCTGGT
Fabp5		GGAAGGAGAGCACGATAACAAGA		GGTGGCATTGTTCATGACACA
Pctp		AATTCCGTCCTGGCTCATTA		TAGCACAGCCAGAGATGTCC
Acot3		GGTGGGTGGTCCTGTCATCT		TGTCTTCTTTTTGCCATCCAAAT
Pepck		ACACACACACATGCTCACAC		ATCACCGCATAGTCTCTGAA
G6pc		TGGTAGCCCTGTCTTTCTTTG		TTCCAGCATTCACACTTTCCT
Gk		GATCCGGGAAGAGAAGCAAG		GACAGGGATGAGGGACAGAG
Fgf15		GAGGACCAAAACGAACGAAAT		ACGTCCTTGATGGCAATCG
Cyclophillin		GGAGATGGCACAGGAGGAA		GCCCGTAGTGCTTCAGCTT
Eef1a1		TCCACTTGGTCGCTTTGCT		CTTCTTGTCCACAGCTTTGATGA
